# Supplementary material for: First detection and characterization of genetically divergent canine calicivirus strains in domestic dogs in China
Source: Front Vet Sci. 2024 Dec 13;11:1501632. doi: 10.3389/fvets.2024.1501632 (PMC11671504; doi:10.3389/fvets.2024.1501632)
Supplement: Supplementary file 1 [file Data_Sheet_1.zip]

Archive with 5 entries (4 files):
- Supplementary Files/
- Supplementary Files/Supplementary table 1.xlsx
- Supplementary Files/Supplementary table 2.docx
- Supplementary Files/Supplementary table 3.docx
- Supplementary Files/Supplementary table 4.docx
