# Supplementary material for: First detection and characterization of genetically divergent canine calicivirus strains in domestic dogs in China
Source: Front Vet Sci. 2024 Dec 13;11:1501632. doi: 10.3389/fvets.2024.1501632 (PMC11671504; doi:10.3389/fvets.2024.1501632)
Supplement: Supplementary file 1 [file Data_Sheet_1.zip › Supplementary Files/Supplementary table 1.xlsx]

## Sheet: Sheet1
Sample number	Age（Year）	Collection date（Year. Month）	Sex	Breed	Symptomatic
1	10	2023.06	Male	Golden Retriever	Pusy discharge from eyes and nose
2	11	2023.06	Male	Chinese Village Dog	Pusy discharge from eyes and nose
3	12	2023.06	Male	Chinese Village Dog	Fever,Pusy discharge from eyes and nose
4	7	2023.06	Male	Border Collie	Pusy discharge from eyes and nose
5	10	2023.06	Male	Golden Retriever	Pusy discharge from eyes and nose
6	11	2023.06	Male	Pembroke Welsh Corgi	Fever,Pusy discharge from eyes and nose
7	8	2023.06	Male	Golden Retriever	Cough, Fever
8	7	2023.06	Male	Labrador Hound	Fever,Pusy discharge from eyes and nose
9	10	2023.06	Male	Chinese Village Dog	Pusy discharge from eyes and nose
10	6	2023.06	Female	German Shepherd Dog	Pusy discharge from eyes and nose
11	1.5	2023.06	Female	German Shepherd Dog	Fever,Pusy discharge from eyes and nose
12	3	2023.06	Female	Chinese Village Dog	Cough, Fever
13	4	2023.06	Female	Border Collie	Pusy discharge from eyes and nose
14	1.5	2023.06	Male	Chinese Village Dog	Pusy discharge from eyes and nose
15	1.5	2023.06	Female	Giant Schnauzer	Cough and Sneeze
16	3	2023.07	Female	Siberian Husky	Cough and Sneeze
17	6	2023.07	Female	Golden Retriever	Cough, Fever
18	1.7	2023.07	Male	Alaskan Malamute	Pusy discharge from eyes and nose
19	6	2023.07	Female	Chinese Village Dog	Cough, Fever, Pusy discharge from eyes and nose
20	3	2023.07	Female	Chinese Village Dog	Pusy discharge from eyes and nose
21	6	2023.07	Female	German Shepherd Dog	Cough and Sneeze
22	5	2023.07	Female	Chinese Village Dog	Cough, Fever
23	2	2023.07	Male	German Shepherd Dog	Pusy discharge from eyes and nose
24	5	2023.07	Female	Border Collie	Cough and Sneeze
25	2	2023.07	Female	Chinese Village Dog	Pusy discharge from eyes and nose
26	4	2023.07	Female	Chinese Village Dog	Cough and Sneeze
27	5	2023.07	Female	Chinese Village Dog	Cough, Fever
28	9	2023.07	Female	Chinese Village Dog	Cough, Fever
29	8	2023.07	Female	German Shepherd Dog	Cough
30	10	2023.07	Female	Chinese Village Dog	Pusy discharge from eyes and nose
31	9	2023.07	Female	Chinese Village Dog	Pusy discharge from eyes and nose
32	11	2023.08	Female	Chinese Village Dog	Cough, Fever, Pusy discharge from eyes and nose
33	8	2023.08	Female	Pembroke Welsh Corgi	Pusy discharge from eyes and nose
34	17	2023.08	Female	Chinese Village Dog	Cough, Fever, Pusy discharge from eyes and nose
35	6	2023.08	Female	Chinese Village Dog	Pusy discharge from eyes and nose
36	5	2023.08	Female	Chinese Village Dog	Pusy discharge from eyes and nose
37	5	2023.09	Female	Chinese Village Dog	Cough and Sneeze
38	8	2023.09	Female	Pembroke Welsh Corgi	Cough and Sneeze
39	7	2023.09	Female	Chinese Village Dog	Cough and Sneeze
40	12	2023.09	Female	Chinese Village Dog	Cough, Fever
41	7	2023.09	Female	Chinese Village Dog	Pusy discharge from eyes and nose
42	12	2023.09	Female	Chinese Village Dog	Cough and Sneeze
43	7	2023.1	Female	Alaskan Malamute	Pusy discharge from eyes and nose
44	2	2023.1	Male	Chinese Village Dog	Cough and Sneeze
45	2	2023.1	Male	Yorkshire terrier	Fever
46	2	2023.1	Male	Chinese Village Dog	Cough, Fever
47	3	2023.1	Male	German Shepherd Dog	Pusy discharge from eyes and nose
48	2	2023.1	Male	Chinese Village Dog	Cough, Fever
49	3	2023.1	Male	Chinese Village Dog	Cough, Fever
50	3	2023.1	Male	Alaskan Malamute	Fever,Pusy discharge from eyes and nose
51	3	2023.1	Male	Chinese Village Dog	Cough and Sneeze
52	2	2023.1	Male	Chinese Village Dog	Cough and Sneeze
